# Supplementary material for: Machine learning-based analysis of regional differences in out-of-hospital cardiopulmonary arrest outcomes and resuscitation interventions in Japan
Source: Sci Rep. 2023 Sep 23;13:15884. doi: 10.1038/s41598-023-43210-x (PMC10518013; doi:10.1038/s41598-023-43210-x)
Supplement: Supplementary file 5 — Supplementary Information 3. [file 41598_2023_43210_MOESM5_ESM.xlsx]

## Sheet: Sheet1
Supplementary Table S1. Data preprocessing overview
Variables	Processing	Detail	Number of generated factors
Prefecture number (continuous)	Normalized	(1-47)	1
Age (continuous)	Normalized	(18-111)	1
Sex (male/female)	Binary value	0 or 1	1
Onset year (continuous)	Normalized	(2015-2020)	1
Onset month (continuous)	Normalized	(1-12)	1
Witness (y/n)	Binary value	0 or 1	1
Type of witness (continuous)	Normalized	(1-8)	1
Bystander (y/n/unknown)	Tri-value	0 or 1 or 2	1
Bystander chest compression (y/n/unknown)	Tri-value	0 or 1 or 2	1
Bystander rescue breathing (y/n/unknown)	Tri-value	0 or 1 or 2	1
Bystander defibrillation (y/n/unknown)	Tri-value	0 or 1 or 2	1
EMS with emergency life-saving technicians (y/n)	Binary value	0 or 1	1
EMS or helicopter with physician (y/n)	Binary value	0 or 1	1
Time from call to contact (min) (continuous)	Continuous value	(0-56)	1
Initial rhythm (continuous)	Normalized	(1-5)	1
Defibrillation (y/n)	Binary value	0 or 1	1
Time from contact to first defibrillation (continuous)	One-hot encoding; no defibrillation was newly coded.	(0-60 and 61+, non: new coded )	63
Defibrillation frequency (during transport) (continuous)	Normalized	(0-10)	1
Administration of adrenaline (y/n)	Binary value	0 or 1	1
Time from contact to first administration (continuous)	One hot encoding; no administration was newly coded.	(0-60 and 61+, non: new coded )	63
Administration frequency during transport (continuous)	Normalized	(0-5)	1
Airway management with instruments (y/n/unknown)	Binary value	0 or 1	1
Time from contact to arrival at hospital (min) (continuous)	Continuous value	(0-100 and 101 or more)	102
ROSC during transport (y/n)	Binary value	0 or 1	1
CPC 1 or 2 (y/n)	Binary value	0 or 1
EMS, emergency medical service; ROSC, return of spontaneous circulation; CPC, cerebral performance category			249
